# Supplementary material for: Berry Powders as Highly Integrable Food Ingredients: Phenolic and Volatile Compounds Profiling, Comprehensive Nutrient Content Assessment and Spectroscopic Analysis
Source: Antioxidants (Basel). 2026 May 23;15(6):658. doi: 10.3390/antiox15060658 (PMC13295274; doi:10.3390/antiox15060658)
Supplement: Supplementary file 1 [file antioxidants-15-00658-s001.zip]

Archive with 1 entries (1 files):
- antioxidants-4303683-supplementary.pdf
